# Supplementary material for: PRMT1-mediated PGK1 arginine methylation promotes colorectal cancer glycolysis and tumorigenesis
Source: Cell Death Dis. 2024 Feb 24;15(2):170. doi: 10.1038/s41419-024-06544-6 (PMC10894231; doi:10.1038/s41419-024-06544-6)
Supplement: Supplementary file 6 — Supplementary Table 1 [file 41419_2024_6544_MOESM6_ESM.xlsx]

## Sheet: Sheet1
Identified PRMT1 binding protein peptides of PGK1
Reference	PepCount	UniquePepCount	CoverPercent	MW	PI
FileScan	Sequence	MH+	Diff(MH+)	Charge	Rank	Score	DeltaScore	ExpectValue	Ions	Reference	DIFF_MODIFIED_CANDIDATE	PI	MissCleavage	Modification	MatchedTIC	NumProteaseTermini	Engine	Tag	Decoy
R20200800855_FLAG_PRMT1,9924	K.AAVPSIK.F	685.424	0.00026	2	1	46.99	0	0.00728	0|0	sp|P00558|PGK1_HUMAN/tr|V9HWF4|V9HWF4_HUMAN/tr|B4DHB3|B4DHB3_HUMAN		8.8	0		0	2	MASCOT		T
R20200800855_FLAG_PRMT1,22129	K.ACANPAAGSVILLENLR.F	1768.94	0.00334	3	1	66.08	0	0.000653	0|0	sp|P00558|PGK1_HUMAN/tr|V9HWF4|V9HWF4_HUMAN		6.04	0		0	2	MASCOT		T
R20200800855_FLAG_PRMT1,16202	K.AGGFLMK.K	723.386	0.00028	2	1	39.79	0	0.101	0|0	sp|P00558|PGK1_HUMAN/tr|B4DHM5|B4DHM5_HUMAN/tr|V9HWF4|V9HWF4_HUMAN/tr|B4E1H9|B4E1H9_HUMAN/tr|B4DWQ3|B4DWQ3_HUMAN		8.8	0		0	2	MASCOT		T
R20200800855_FLAG_PRMT1,22852	K.ALESPERPFLAILGGAK.V	1769	0.00211	3	1	20.18	0	23.9	0|0	sp|P00558|PGK1_HUMAN/tr|B4DHM5|B4DHM5_HUMAN/tr|V9HWF4|V9HWF4_HUMAN/tr|B4E1H9|B4E1H9_HUMAN/tr|B4DWQ3|B4DWQ3_HUMAN		6.19	0		0	2	MASCOT		T
R20200800855_FLAG_PRMT1,18320	K.ALMDEVVK.A	904.481	0.00143	2	1	40.8	0	0.0735	0|0	sp|P00558|PGK1_HUMAN/tr|B4DHM5|B4DHM5_HUMAN/tr|V9HWF4|V9HWF4_HUMAN/tr|B4DHB3|B4DHB3_HUMAN/tr|B4E1H9|B4E1H9_HUMAN/tr|B4DWQ3|B4DWQ3_HUMAN		4.37	0		0	2	MASCOT		T
R20200800855_FLAG_PRMT1,9309	K.FCLDNGAK.S	924.424	0.00011	2	1	21.24	0	0.939	0|0	sp|P00558|PGK1_HUMAN/tr|V9HWF4|V9HWF4_HUMAN/tr|B4DHB3|B4DHB3_HUMAN		5.83	0		0	2	MASCOT		T
R20200800855_FLAG_PRMT1,19469	K.LGDVYVNDAFGTAHR.A	1634.79	-0.00017	2	1	54.39	0	0.00217	0|0	sp|P07205|PGK2_HUMAN/sp|P00558|PGK1_HUMAN/tr|A0A140VJR3|A0A140VJR3_HUMAN/tr|V9HWF4|V9HWF4_HUMAN/tr|B4E1H9|B4E1H9_HUMAN/tr|V9HW85|V9HW85_HUMAN		5.21	0		0	2	MASCOT		T
